# Supplementary material for: RANKL regulates male reproductive function
Source: Nat Commun. 2021 Apr 23;12:2450. doi: 10.1038/s41467-021-22734-8 (PMC8065035; doi:10.1038/s41467-021-22734-8)
Supplement: Supplementary file 4 — Source Data [file 41467_2021_22734_MOESM4_ESM.xlsx]

## Sheet: 1a
Figure 1a
	Immunofluorescence

## Sheet: 1b
Figure 1b
	Immunofluorescence

## Sheet: 1c
Figure 1c
	Immunofluorescence

## Sheet: 1d
Figure 1d
	Immunofluorescence

## Sheet: 1e
Figure 1e
	Testis Weight
	2 weeks treatment	Vehicle	OPG
		0.1094	0.1008
		0.1024	0.096
		0.0987	0.1132
		0.1063	0.1034
		0.1069	0.1096
		0.1068	0.1017
		0.0988	0.1141
		0.0982	0.1124
		0.1009	0.1084
		0.1037	0.0998
		0.0911
		0.0973
		0.091
		0.0901
		0.101
	Epididymis Weight
	2 weeks treatment	Vehicle	OPG
		0.0386	0.0387
		0.0394	0.0338
		0.0372	0.0402
		0.037	0.0384
		0.0349	0.0378
		0.0357	0.063
		0.0451	0.0537
		0.0301	0.0405
		0.0313	0.0427
		0.0335	0.0486
		0.0373
		0.0481
		0.0655
		0.0499
		0.0476
	Total Sperm count		For statistical analyses data was transformed with log base 10
	2 weeks treatment	Vehicle	OPG
	For statistical analyses data was transformed with log base 10	13.4	23.9
		9.7	29.7
		26.3	20
		11.3	22.2
		16.9	30.9
		18.72	31.311
		30.96	17.523
		33.54	35.028
		30.96	60.96
			48.78

## Sheet: 1f
Figure 1f
	Testis Weight
	5 weeks treatment	Vehicle	OPG
		0.1144	0.1154
		0.1201	0.1096
		0.1206	0.1232
		0.1076	0.1148
		0.1084	0.1086
	Epididymis Weight
	5 weeks treatment	Vehicle	OPG
		0.0434	0.0417
		0.0412	0.0395
		0.0434	0.0383
		0.0371	0.0444
		0.0455	0.0391
	Total Sperm count
	5 weeks treatment	Vehicle	OPG
	For statistical analyses data was transformed with log base 10	15	23
		18	16
		37	16
		15	32
		39	19

## Sheet: 2a
Figure 2a
Detection of red fluorescence

## Sheet: 2b
Figure 2b
	Rankl (Tnfsf11)
	Genotype	Rankl fl/fl			SC-Rankl			Rankl -/-
	For statistical analyses data was transformed with log base 10	Rankl	mB2m		Rankl	mB2m		Rankl	mB2m
		34.495	18.58		35.785	19.275		37.6125	18.855
		38.8825	18.81		31.5275	19.31		38.97	18.535
		30.5375	19.51		34.2675	18.875		38.1725	19.47
		34.4775	19.19		35.3475	20.08		37.1975	18.85
		37.5225	18.41		31.5175	18.705		37.9125	19.16
		38.4875	19.4		32.97	19.11		37.63	18.835
		32.765	19.875		34.4557	20.4984		38.6225	18.65
		28.451	20.1351		33.3327	20.2184		38.385	19.2
		35.1083	19.0845					35.7899	19.3899
		30.96	21.6464					35.3783	19.5012
		31.7578	20.3895					38.4508	19.9689
		38.242	21.9584					36.0258	20.2952

## Sheet:  2c
Figure 2c
	Anti-B-actin													Anti-RANKL														Anti-RANKL

## Sheet: 2d
Figure 2d
	Testis Weight
		Rankl fl/fl	SC-Rankl	Rankl -/-
		0.1038	0.11575	0.0904
		0.09195	0.1134	0.1051
		0.09435	0.10625	0.0826
		0.09105	0.1135	0.0842
		0.1025	0.1048	0.07665
		0.0956	0.09965	0.0946
		0.10735		0.0973
		0.09465		0.0887
		0.091		0.07115
		0.09035		0.0833
		0.09345		0.09505
		0.07915		0.0733
		0.09695
		0.0727
	Epididymis Weight
		Rankl fl/fl	SC-Rankl	Rankl -/-
		0.03755	0.04185	0.03775
		0.0399	0.0521	0.03925
		0.0375	0.04375	0.03945
		0.03735	0.0501	0.03625
		0.03555	0.03975	0.04075
		0.0348	0.0347	0.03685
		0.03775		0.04625
		0.0346		0.0298
		0.039		0.0371
		0.02995		0.05415
		0.03575		0.04665
		0.0248		0.04565
		0.035
		0.03635

[truncated: 40 more sheets: 2e, 2f, 2g, 2h, 2i, 2j, 3a, 3b, 3c, 3d, 3e, 3f, 3g, 3h, 4a, 4b, 4c, 4d, 4e, 5a …]
